# Supplementary material for: Forecasts for the concentration of petroleum gas leakage diffusion under different liquid level heights of a sealing ring of sizeable floating roof tank
Source: Sci Rep. 2022 Nov 9;12:19124. doi: 10.1038/s41598-022-22934-2 (PMC9646790; doi:10.1038/s41598-022-22934-2)
Supplement: Supplementary file 2 — Supplementary Information 2. [file 41598_2022_22934_MOESM2_ESM.xlsx]

## Sheet: L=6m
	L=6m(Height of floating tray from tank bottom)(AQ=5.6)
		h1(Height from monitoring point to tank top)	average velocity（m/s）	average density（kg/m³）	average C	C3H8 coefficient of viscosity（kg/m*s）			C3H8运动粘度（m²/s）		Re(*10^6)	AC'(average volume fraction)	AC'/0.26(爆炸)
	h1	11	0.86159	1.602	0.732	6.75*10-6	6.75	4.21	4.21*10-6	2.25	2.25	0.457	1.758
	h2	10.5	0.57552	1.601	0.731	6.75*10-6	6.75	4.22	4.22*10-6	1.43	1.43	0.457	1.758
	h3	10	0.5157	1.6	0.73	6.75*10-6	6.75	4.22	4.22*10-6	1.22	1.22	0.457	1.758
	h4	9.5	0.45793	1.599	0.729	6.75*10-6	6.75	4.22	4.22*10-6	1.03	1.03	0.456	1.754
	h5	9	0.4032	1.598	0.726	6.75*10-6	6.75	4.22	4.22*10-6	0.86	0.86	0.454	1.75
	h6	8.5	0.349299	1.597	0.727	6.75*10-6	6.75	4.23	4.23*10-6	0.7	0.7	0.455	1.75
	h7	8	0.3095	1.594	0.723	6.75*10-6	6.75	4.23	4.23*10-6	0.59	0.59	0.454	1.746
	h8	7.5	0.28232	1.591	0.72	6.75*10-6	6.75	4.24	4.24*10-6	0.5	0.5	0.453	1.742
	h9	7	0.25906	1.588	0.716	6.75*10-6	6.75	4.25	4.25*10-6	0.43	0.43	0.451	1.735
	h10	6.5	0.24362	1.585	0.712	6.75*10-6	6.75	4.26	4.26*10-6	0.37	0.37	0.449	1.727
	h11	6	0.23936	1.582	0.708	6.75*10-6	6.75	4.27	4.27*10-6	0.34	0.34	0.448	1.723
	h12	5.5	0.24822	1.579	0.704	6.75*10-6	6.75	4.27	4.27*10-6	0.32	0.32	0.446	1.715
	h13	5	0.26528	1.575	0.699	6.75*10-6	6.75	4.29	4.29*10-6	0.31	0.31	0.444	1.708
	h14	4.5	0.287	1.572	0.695	6.75*10-6	6.75	4.29	4.29*10-6	0.3	0.3	0.442	1.7
	h15	4	0.31417	1.569	0.691	6.75*10-6	6.75	4.3	4.3*10-6	0.29	0.29	0.44	1.692
	L=6m(Height of floating tray from tank bottom)(AQ=3.266)
		h1(Height from monitoring point to tank top)	average velocity（m/s）	average density（kg/m³）	average C	C3H8 coefficient of viscosity（kg/m*s）		C3H8运动粘度（m²/s）	Re（*10^6）	AC'(average volume fraction)
	h1	9	0.383384	1.59704	0.725734	6.75*10-6	6.75	4.22656	0.816374	0.454424
	h2	8.5	0.334694	1.59584	0.724509	6.75*10-6	6.75	4.22975	0.672593	0.453999
	h3	8	0.298736	1.59329	0.721574	6.75*10-6	6.75	4.23653	0.564115	0.452885
	h4	7.5	0.270381	1.59046	0.717998	6.75*10-6	6.75	4.24406	0.477811	0.451441
	h5	7	0.246442	1.58753	0.71429	6.75*10-6	6.75	4.25189	0.405725	0.449938
	h6	6.5	0.232744	1.58446	0.710384	6.75*10-6	6.75	4.26013	0.355114	0.448345
	h7	6	0.231199	1.58136	0.706435	6.75*10-6	6.75	4.26849	0.324985	0.446728
	h8	5.5	0.242472	1.57818	0.702377	6.75*10-6	6.75	4.27708	0.3118	0.445055
	h9	5	0.261399	1.57495	0.69822	6.75*10-6	6.75	4.28585	0.304956	0.443329
	h10	4.5	0.285215	1.57191	0.694303	6.75*10-6	6.75	4.29415	0.298887	0.441695
	h11	4	0.311386	1.56888	0.690384	6.75*10-6	6.75	4.30244	0.289497	0.44005
	L=6m(Height of floating tray from tank bottom)(AQ=1.4)
		h1(Height from monitoring point to tank top)	average velocity（m/s）	average density（kg/m³）	average C	C3H8 coefficient of viscosity（kg/m*s）		C3H8运动粘度（m²/s）	Re	AC'(average volume fraction)
	h1	9	0.343096	1.57201	0.691011	6.75*10-6	6.75	4.29387	0.719133	0.439572
	h2	8.5	0.293993	1.57045	0.689343	6.75*10-6	6.75	4.29812	0.581404	0.438945
	h3	8	0.254772	1.56759	0.685928	6.75*10-6	6.75	4.30599	0.473336	0.43757
	h4	7.5	0.225667	1.5646	0.681991	6.75*10-6	6.75	4.31422	0.392309	0.435889
	h5	7	0.208359	1.56152	0.677927	6.75*10-6	6.75	4.32272	0.337407	0.434146
	h6	6.5	0.207521	1.55833	0.673693	6.75*10-6	6.75	4.33157	0.311408	0.432319
	h7	6	0.225149	1.55509	0.669407	6.75*10-6	6.75	4.34057	0.311225	0.430461
	h8	5.5	0.254169	1.55184	0.665074	6.75*10-6	6.75	4.34966	0.321389	0.42857
	h9	5	0.289339	1.54862	0.660736	6.75*10-6	6.75	4.35873	0.331907	0.426662
	h10	4.5	0.331023	1.54556	0.656628	6.75*10-6	6.75	4.36735	0.341077	0.424849
	h11	4	0.373454	1.54266	0.652708	6.75*10-6	6.75	4.37557	0.341399	0.423107
	L=6m,((Height of floating tray from tank bottom)(AQ=0.653)
		h1(Height from monitoring point to tank top)	average velocity（m/s）	average density（kg/m³）	average C	C3H8 coefficient of viscosity（kg/m*s）			C3H8运动粘度（m²/s）	Re	AC'(average volume fraction)
	h1	9	0.3097	1.46886	0.529199	6.75*10-6	6.75		4.5954	0.606541	0.360279
	h2	8.5	0.258387	1.46347	0.521338	6.75*10-6	6.75		4.61231	0.476179	0.356233
	h3	8	0.23323	1.45535	0.508544	6.75*10-6	6.75		4.63805	0.40229	0.34943
	h4	7.5	0.225247	1.44615	0.493584	6.75*10-6	6.75		4.66755	0.361936	0.341308
	h5	7	0.231336	1.43681	0.478351	6.75*10-6	6.75		4.6979	0.344696	0.332926
	h6	6.5	0.246937	1.42723	0.462624	6.75*10-6	6.75		4.72945	0.339382	0.324142
	h7	6	0.272624	1.41763	0.446868	6.75*10-6	6.75		4.76146	0.343538	0.315222
	h8	5.5	0.29851	1.40753	0.429856	6.75*10-6	6.75		4.79564	0.342354	0.305398
	h9	5	0.323454	1.39703	0.411757	6.75*10-6	6.75		4.83168	0.334722	0.294738
	h10	4.5	0.356129	1.38687	0.394406	6.75*10-6	6.75		4.86706	0.329271	0.284385
	h11	4	0.387428	1.37648	0.376382	6.75*10-6	6.75		4.90379	0.316023	0.273437
	L=16m,((Height of floating tray from tank bottom)(AQ=0.467)
		h1(Height from monitoring point to tank top)	average velocity（m/s）	average density（kg/m³）	average C	C3H8 coefficient of viscosity（kg/m*s）		C3H8运动粘度（m²/s）	Re	AC'(average volume fraction)
	h1	9	0.376984	1.41604	0.44464	6.75*10-6	6.75	4.7668	0.711768	0.314001
	h2	8.5	0.320498	1.40715	0.430104	6.75*10-6	6.75	4.79692	0.567912	0.305656
	h3	8	0.283959	1.39535	0.408489	6.75*10-6	6.75	4.83751	0.469595	0.292751
	h4	7.5	0.262872	1.38221	0.383869	6.75*10-6	6.75	4.88348	0.403716	0.277721
	h5	7	0.262502	1.36871	0.358476	6.75*10-6	6.75	4.93166	0.372596	0.261908
	h6	6.5	0.285958	1.35507	0.332573	6.75*10-6	6.75	4.98131	0.37314	0.24543
	h7	6	0.326355	1.34138	0.306536	6.75*10-6	6.75	5.03213	0.389125	0.228523
	h8	5.5	0.370128	1.32774	0.279901	6.75*10-6	6.75	5.08381	0.400429	0.210809
	h9	5	0.409967	1.31423	0.252765	6.75*10-6	6.75	5.13608	0.399105	0.192329
	h10	4.5	0.460431	1.30009	0.225575	6.75*10-6	6.75	5.19196	0.399067	0.173507
	h11	4	0.506756	1.28674	0.19774	6.75*10-6	6.75	5.24582	0.386407	0.153676
	L=6m,((Height of floating tray from tank bottom)(AQ=0.28)
		h1(Height from monitoring point to tank top)	average velocity（m/s）	average density（kg/m³）	average C	C3H8 coefficient of viscosity（kg/m*s）		C3H8运动粘度（m²/s）	Re	AC'(average volume fraction)
	h1	9	0.272389	1.31638	0.255417	6.75*10-6	6.75	5.12772	0.478088	0.194031
	h2	8.5	0.296327	1.30373	0.231258	6.75*10-6	6.75	5.17746	0.486489	0.177382
	h3	8	0.314334	1.29253	0.207614	6.75*10-6	6.75	5.2223	0.481525	0.160626
	h4	7.5	0.346193	1.2828	0.186309	6.75*10-6	6.75	5.26193	0.493439	0.145237
	h5	7	0.390802	1.27344	0.165559	6.75*10-6	6.75	5.3006	0.516095	0.130009
	h6	6.5	0.448586	1.26429	0.145033	6.75*10-6	6.75	5.33897	0.546138	0.114715
	h7	6	0.510629	1.25526	0.124948	6.75*10-6	6.75	5.37738	0.569753	0.0995395
	h8	5.5	0.570807	1.2474	0.107152	6.75*10-6	6.75	5.41126	0.580168	0.0859006
	h9	5	0.629292	1.24043	0.0913869	6.75*10-6	6.75	5.44167	0.578215	0.0736737
	h10	4.5	0.68997	1.2326	0.0737418	6.75*10-6	6.75	5.47624	0.566971	0.0598263
	h11	4	0.742901	1.22477	0.0560333	6.75*10-6	6.75	5.51123	0.539191	0.04575
	L=6m,((Height of floating tray from tank bottom)(AQ=0.093)
		h1(Height from monitoring point to tank top)	average velocity（m/s）	average density（kg/m³）	average C	C3H8动力粘度系数（kg/m*s）		C3H8运动粘度（m²/s）	Re(*10^6)	AC'(average volume fraction)
	h1	9	0.725074	1.212	0.0237837	6.75*10-6	6.75	5.56932	1.17172	0.0196235
	h2	8.5	0.781619	1.20919	0.0173574	6.75*10-6	6.75	5.58225	1.19016	0.0143546
	h3	8	0.805002	1.20816	0.0148037	6.75*10-6	6.75	5.58702	1.15267	0.0122531
	h4	7.5	0.830341	1.20721	0.012449	6.75*10-6	6.75	5.59139	1.11378	0.0103122
	h5	7	0.859784	1.20637	0.0103274	6.75*10-6	6.75	5.59532	1.07563	0.00856077
	h6	6.5	0.902403	1.2055	0.00815945	6.75*10-6	6.75	5.59934	1.04756	0.00676852
	h7	6	0.954209	1.20458	0.00584673	6.75*10-6	6.75	5.60363	1.0217	0.00485376
	h8	5.5	1.00757	1.20375	0.00377867	6.75*10-6	6.75	5.60749	0.988258	0.00313909
	h9	5	1.05704	1.20326	0.00256866	6.75*10-6	6.75	5.60975	0.942144	0.00213475
	h10	4.5	1.11425	1.20276	0.00132416	6.75*10-6	6.75	5.61208	0.893449	0.00110094
	h11	4	1.1648	1.20243	0.000480884	6.75*10-6	6.75	5.61361	0.829983	0.000399925

## Sheet: L=16m
L=16m(Height of floating tray from tank bottom))(AQ=14.928)
	h1(Height from monitorin+B4:L4g point to tank top)	average velocity（m/s）	average density（kg/m³）	average C	C3H8 coefficient of viscosity（kg/m*s）		Re(*10^6)	AC'(average volume fraction)		AC'/0.26(explosion limit)
h1	5	0.15358	1.51402	0.575264	6.75*10-6	6.75	0.17224	0.379958	1266.53	1.46138
h2	4.5	0.200134	1.4927	0.552972	6.75*10-6	6.75	0.19916	0.37045	1234.83	1.42481
h3	4	0.262417	1.47078	0.529525	6.75*10-6	6.75	0.228715	0.360031	1200.1	1.38473
h4	3.5	0.325899	1.44871	0.505807	6.75*10-6	6.75	0.244809	0.349144	1163.81	1.34286
h5	3	0.390781	1.42656	0.481948	6.75*10-6	6.75	0.247766	0.337838	1126.13	1.29938
h6	2.5	0.45448	1.48728	0.586345	6.75*10-6	6.75	0.250348	0.394241	1314.14	1.51631
h7	2	0.518313	1.47767	0.573828	6.75*10-6	6.75	0.226932	0.388333	1294.44	1.49359
h8	1.5	0.583098	1.46807	0.561265	6.75*10-6	6.75	0.190228	0.382315	1274.38	1.47044
h9	1	0.646986	1.4585	0.548789	6.75*10-6	6.75	0.139797	0.37627	1254.23	1.44719
L=16m(Height of floating tray from tank bottom)((AQ=8.708)
		h1(Height from monitorin+B4:L4g point to tank top)	average velocity（m/s）	average density（kg/m³）	average C	C3H8 coefficient of viscosity（kg/m*s）		Re(*10^6)	AC'(average volume fraction)
	h1	5	0.123102	1.51351	0.573143	6.75*10-6	6.75	0.138013	0.378684
	h2	4.5	0.185373	1.49102	0.549154	6.75*10-6	6.75	0.184263	0.368307
	h3	4	0.244362	1.46865	0.525259	6.75*10-6	6.75	0.212671	0.357648
	h4	3.5	0.304692	1.4461	0.501036	6.75*10-6	6.75	0.228467	0.346475
	h5	3	0.366325	1.42341	0.476564	6.75*10-6	6.75	0.231747	0.334803
	h6	2.5	0.426638	1.48439	0.581532	6.75*10-6	6.75	0.234554	0.391766
	h7	2	0.487065	1.47504	0.569552	6.75*10-6	6.75	0.212872	0.386126
	h8	1.5	0.548496	1.4657	0.557512	6.75*10-6	6.75	0.178651	0.380373
	h9	1	0.609026	1.45643	0.545667	6.75*10-6	6.75	0.131408	0.37466
L=16m(Height of floating tray from tank bottom)((AQ=3.732)
		h1(Height from monitorin+B4:L4g point to tank top)	average velocity（m/s）	average density（kg/m³）	average C	C3H8 coefficient of viscosity（kg/m*s）		Re(*10^6)	AC'(average volume fraction)
	h1	5	0.1186	1.50902	0.561141	6.75*10-6	6.75	0.132571	0.371857
	h2	4.5	0.178445	1.48559	0.536039	6.75*10-6	6.75	0.176732	0.360825
	h3	4	0.235025	1.46232	0.511102	6.75*10-6	6.75	0.203663	0.349515
	h4	3.5	0.292608	1.43885	0.485827	6.75*10-6	6.75	0.218306	0.33765
	h5	3	0.351587	1.41524	0.460285	6.75*10-6	6.75	0.221147	0.325234
	h6	2.5	0.409419	1.47696	0.567324	6.75*10-6	6.75	0.223962	0.384115
	h7	2	0.467362	1.46833	0.556561	6.75*10-6	6.75	0.203331	0.379044
	h8	1.5	0.526272	1.45968	0.545747	6.75*10-6	6.75	0.170709	0.373881
	h9	1	0.584216	1.45114	0.535169	6.75*10-6	6.75	0.125597	0.368791
	L=16m(Height of floating tray from tank bottom)((AQ=1.742)
		h1(Height from monitorin+B4:L4g point to tank top)	average velocity（m/s）	average density（kg/m³）	average C	C3H8 coefficient of viscosity（kg/m*s）		Re(*10^6)	AC'(average volume fraction)
	h1	5	0.113332	1.51185	0.562449	6.75*10-6	6.75	0.126919	0.372028
	h2	4.5	0.170117	1.48779	0.536806	6.75*10-6	6.75	0.168733	0.360806
	h3	4	0.221641	1.46384	0.511231	6.75*10-6	6.75	0.192266	0.349239
	h4	3.5	0.273828	1.43975	0.485427	6.75*10-6	6.75	0.204423	0.337161
	h5	3	0.327557	1.41554	0.4594	6.75*10-6	6.75	0.206076	0.324541
	h6	2.5	0.379688	1.47759	0.56827	6.75*10-6	6.75	0.207787	0.384591
	h7	2	0.431966	1.46937	0.559136	6.75*10-6	6.75	0.188065	0.380527
	h8	1.5	0.48517	1.46117	0.550011	6.75*10-6	6.75	0.157537	0.376419
	h9	1	0.537354	1.45307	0.541124	6.75*10-6	6.75	0.115676	0.372401
	L=16m(Height of floating tray from tank bottom)((AQ=1.244)
		h1(Height from monitorin+B4:L4g point to tank top)	average velocity（m/s）	average density（kg/m³）	average C	C3H8 coefficient of viscosity（kg/m*s）		Re(*10^6)	AC'(average volume fraction)
	h1	5	0.106678	1.51362	0.562522	6.75*10-6	6.75	0.395105	0.37164
	h2	4.5	0.16108	1.48767	0.533777	6.75*10-6	6.75	0.48324	0.358801
	h3	4	0.210717	1.46188	0.505177	6.75*10-6	6.75	0.499478	0.345567
	h4	3.5	0.261297	1.43581	0.47606	6.75*10-6	6.75	0.474206	0.331562
	h5	3	0.313374	1.40962	0.446692	6.75*10-6	6.75	0.417832	0.316889
	h6	2.5	0.36491	1.46916	0.553769	6.75*10-6	6.75	0.33788	0.376928
	h7	2	0.416599	1.45843	0.542761	6.75*10-6	6.75	0.246874	0.372153
	h8	1.5	0.469675	1.44774	0.53178	6.75*10-6	6.75	0.156558	0.367316
	h9	1	0.521285	1.43708	0.520954	6.75*10-6	6.75	0.0772274	0.362508
	L=16m(Height of floating tray from tank bottom)((AQ=0.746)
		h1(Height from monitorin+B4:L4g point to tank top)	average velocity（m/s）	average density（kg/m³）	average C	C3H8 coefficient of viscosity（kg/m*s）		Re(*10^6)	AC'(average volume fraction)
	h1	5	0.148069	1.46175	0.469434	6.75*10-6	6.75	0.160326	0.321145
	h2	4.5	0.22244	1.43264	0.433934	6.75*10-6	6.75	0.21245	0.302892
	h3	4	0.293112	1.4037	0.39857	6.75*10-6	6.75	0.243816	0.283943
	h4	3.5	0.366022	1.37455	0.362731	6.75*10-6	6.75	0.260874	0.263892
	h5	3	0.439362	1.3454	0.326875	6.75*10-6	6.75	0.26272	0.242957
	h6	2.5	0.507759	1.40391	0.430125	6.75*10-6	6.75	0.264018	0.306376
	h7	2	0.585837	1.39226	0.417056	6.75*10-6	6.75	0.241671	0.299552
	h8	1.5	0.6594	1.38071	0.404066	6.75*10-6	6.75	0.20232	0.292652
	h9	1	0.732182	1.36896	0.390828	6.75*10-6	6.75	0.148494	0.285492
	L=16m(Height of floating tray from tank bottom)((AQ=0.249)
		h1(Height from monitorin+B4:L4g point to tank top)	average velocity（m/s）	average density（kg/m³）	average C	C3H8 coefficient of viscosity（kg/m*s）		Re(*10^6)	AC'(average volume fraction)
	h1	5	0.23589	1.30993	0.124985	6.75*10-6	6.75	0.228888	0.0954135
	h2	4.5	0.35301	1.28535	0.100447	6.75*10-6	6.75	0.302495	0.0781472
	h3	4	0.471018	1.26081	0.0758894	6.75*10-6	6.75	0.35192	0.0601908
	h4	3.5	0.583575	1.23633	0.0513062	6.75*10-6	6.75	0.374107	0.0414987
	h5	3	0.694494	1.21203	0.0270155	6.75*10-6	6.75	0.374111	0.0222894
	h6	2.5	0.806464	1.26941	0.122073	6.75*10-6	6.75	0.37916	0.0961653
	h7	2	0.918575	1.26268	0.11797	6.75*10-6	6.75	0.343663	0.0934287
	h8	1.5	1.02883	1.25603	0.114007	6.75*10-6	6.75	0.287165	0.0907682
	h9	1	1.13929	1.24915	0.109603	6.75*10-6	6.75	0.210837	0.087742

## Sheet: L=11m
L=11m(Height of floating tray from tank bottom))(AQ=8.143)
		h1(Height from monitoring point to tank top)	average velocity（m/s）	average density（kg/m³）	average C	C3H8 coefficient of viscosity（kg/m*s）			C3H8运动粘度（m²/s）	Re	AC'(average volume fraction)
	h1	11	1e-05	1.668	0.753	6.75*10-6	6.75	4.047	4.05*10-6	3e-05	0.451439
	h2	10.5	0.19384	1.647	0.732	6.75*10-6	6.75	4.098	4.10*10-6	0.496662	0.444444
	h3	10	0.38217	1.626	0.711	6.75*10-6	6.75	4.151	4.15*10-6	0.92067	0.437269
	h4	9.5	0.565	1.604	0.689	6.75*10-6	6.75	4.208	4.21*10-6	1.27555	0.429551
	h5	9	0.75004	1.583	0.668	6.75*10-6	6.75	4.264	4.26*10-6	1.58311	0.421984
	h6	8.5	0.93353	1.562	0.646	6.75*10-6	6.75	4.321	4.32*10-6	1.83638	0.413572
	h7	8	0.92316	1.539	0.622	6.75*10-6	6.75	4.386	4.39*10-6	1.68383	0.404159
	h8	7.5	0.82769	1.515	0.597	6.75*10-6	6.75	4.455	4.46*10-6	1.39342	0.394059
	h9	7	0.73299	1.505	0.586	6.75*10-6	6.75	4.485	4.49*10-6	1.14402	0.389369
	h10	6.5	0.63807	1.501	0.582	6.75*10-6	6.75	4.497	4.50*10-6	0.922272	0.387742
	h11	6	0.54371	1.498	0.578	6.75*10-6	6.75	4.506	4.51*10-6	0.723981	0.385848
	h12	5.5	0.45288	1.495	0.574	6.75*10-6	6.75	4.515	4.52*10-6	0.551681	0.383946
	h13	5	0.36661	1.491	0.57	6.75*10-6	6.75	4.527	4.53*10-6	0.404915	0.382294
	h14	4.5	0.28983	1.488	0.566	6.75*10-6	6.75	4.536	4.54*10-6	0.28753	0.380376
	h15	4	0.23316	1.482	0.559	6.75*10-6	6.75	4.555	4.56*10-6	0.204751	0.377193
	L=11m(Height of floating tray from tank bottom))(AQ=4.75)
		h1(Height from monitoring point to tank top)	average velocity（m/s）	average density（kg/m³）	average C	C3H8 coefficient of viscosity（kg/m*s）		C3H8运动粘度（m²/s）	Re（*10^6）	AC'(average volume fraction)
	h1	9	0.580251	1.62794	0.741018	6.75*10-6	6.75	4.14634	1.25949	0.455187
	h2	8.5	0.724683	1.60924	0.7225	6.75*10-6	6.75	4.19453	1.46853	0.44897
	h3	8	0.718079	1.58889	0.701884	6.75*10-6	6.75	4.24825	1.35223	0.441746
	h4	7.5	0.647694	1.56786	0.680385	6.75*10-6	6.75	4.30523	1.12833	0.433958
	h5	7	0.578696	1.55931	0.670891	6.75*10-6	6.75	4.32883	0.935789	0.430247
	h6	6.5	0.509008	1.55692	0.667317	6.75*10-6	6.75	4.33549	0.763132	0.428615
	h7	6	0.442055	1.55451	0.663726	6.75*10-6	6.75	4.3422	0.610826	0.426967
	h8	5.5	0.381674	1.55212	0.660145	6.75*10-6	6.75	4.3489	0.482698	0.425319
	h9	5	0.328645	1.54973	0.656577	6.75*10-6	6.75	4.35559	0.377268	0.423671
	h10	4.5	0.34493	1.54738	0.653056	6.75*10-6	6.75	4.36221	0.355825	0.42204
	h11	4	0.286886	1.54781	0.653152	6.75*10-6	6.75	4.36101	0.263137	0.421985
	L=11m(Height of floating tray from tank bottom))(AQ=2.036)
		h1(Height from monitoring point to tank top)	average velocity（m/s）	average density（kg/m³）	average C	C3H8 coefficient of viscosity（kg/m*s）		C3H8运动粘度（m²/s）	Re（*10^6）	AC'(average volume fraction)
	h1	9	0.602511	1.63202	0.751314	6.75*10-6	6.75	4.13599	1.31108	0.460359
	h2	8.5	0.753618	1.6146	0.734815	6.75*10-6	6.75	4.18061	1.53225	0.455108
	h3	8	0.747544	1.59566	0.71642	6.75*10-6	6.75	4.23022	1.41372	0.44898
	h4	7.5	0.672288	1.5761	0.697216	6.75*10-6	6.75	4.28273	1.17732	0.442369
	h5	7	0.597424	1.56818	0.688735	6.75*10-6	6.75	4.30436	0.971566	0.439194
	h6	6.5	0.522426	1.56598	0.685502	6.75*10-6	6.75	4.31041	0.787806	0.437748
	h7	6	0.44975	1.56374	0.682227	6.75*10-6	6.75	4.31656	0.62515	0.436278
	h8	5.5	0.383662	1.56153	0.678971	6.75*10-6	6.75	4.32269	0.488155	0.434811
	h9	5	0.326784	1.55932	0.67572	6.75*10-6	6.75	4.32881	0.377452	0.433343
	h10	4.5	0.28449	1.55712	0.672491	6.75*10-6	6.75	4.33492	0.295324	0.431881
	h11	4	0.267843	1.55229	0.665181	6.75*10-6	6.75	4.34841	0.246382	0.428516
	L=11m(Height of floating tray from tank bottom))(AQ=0.95)
		h1(Height from monitoring point to tank top)	average velocity（m/s）	average density（kg/m³）	average C	C3H8 coefficient of viscosity（kg/m*s）			C3H8运动粘度（m²/s）	Re（*10^6）	AC'(average volume fraction)
	h1	9	0.75172	1.58319	0.667507	6.75*10-6	6.75		4.26355	1.58682	0.421623
	h2	8.5	0.935844	1.562	0.646023	6.75*10-6	6.75		4.32137	1.84078	0.413586
	h3	8	0.925424	1.53894	0.573978	6.75*10-6	6.75		4.38614	1.68791	0.37297
	h4	7.5	0.82976	1.51481	0.596484	6.75*10-6	6.75		4.45602	1.39658	0.393769
	h5	7	0.734875	1.50459	0.585527	6.75*10-6	6.75		4.48627	1.14664	0.38916
	h6	6.5	0.63972	1.50123	0.581731	6.75*10-6	6.75		4.49631	0.924798	0.387503
	h7	6	0.545102	1.49788	0.577938	6.75*10-6	6.75		4.50637	0.725776	0.385837
	h8	5.5	0.45402	1.49455	0.574164	6.75*10-6	6.75		4.51642	0.552895	0.384173
	h9	5	0.367471	1.49123	0.570413	6.75*10-6	6.75		4.52647	0.405913	0.382512
	h10	4.5	0.290248	1.48782	0.566546	6.75*10-6	6.75		4.53684	0.287891	0.380789
	h11	4	0.180657	1.48219	0.558708	6.75*10-6	6.75		4.55408	0.158677	0.376948
	L=11m(Height of floating tray from tank bottom))(AQ=0.679)
		h1(Height from monitoring point to tank top)	average velocity（m/s）	average density（kg/m³）	average C	C3H8 coefficient of viscosity（kg/m*s）			C3H8运动粘度（m²/s）	Re（*10^6）	AC'(average volume fraction)
	h1	9	0.87587	1.55413	0.593749	6.75*10-6	6.75		4.34327	1.81495	0.382047
	h2	8.5	1.09433	1.53134	0.599982	6.75*10-6	6.75		4.40791	2.11026	0.391802
	h3	8	1.08229	1.50466	0.499145	6.75*10-6	6.75		4.48606	1.93006	0.331732
	h4	7.5	0.924817	1.47586	0.535048	6.75*10-6	6.75		4.57362	1.51655	0.362534
	h5	7	0.855829	1.46067	0.514838	6.75*10-6	6.75		4.62115	1.29639	0.352466
	h6	6.5	0.740867	1.45227	0.501582	6.75*10-6	6.75		4.64788	1.03609	0.345377
	h7	6	0.627008	1.44399	0.488476	6.75*10-6	6.75		4.67454	0.804794	0.338282
	h8	5.5	0.516988	1.43574	0.475404	6.75*10-6	6.75		4.70142	0.604803	0.331122
	h9	5	0.411915	1.42739	0.462184	6.75*10-6	6.75		4.7289	0.435529	0.323796
	h10	4.5	0.314696	1.41869	0.448428	6.75*10-6	6.75		4.75792	0.297637	0.316086
	h11	4	0.239006	1.4077	0.429335	6.75*10-6	6.75		4.79506	0.199377	0.30499
	L=11m(Height of floating tray from tank bottom))(AQ=0.407)
		h1(Height from monitoring to tank top)	average velocity（m/s）	average density（kg/m³）	average C	C3H8 coefficient of viscosity（kg/m*s）		C3H8运动粘度（m²/s）	Re(*10^6)	AC'(average volume fraction)
	h1	9	0.909118	1.49363	0.533372	6.75*10-6	6.75	4.51919	1.81052	0.357097
	h2	8.5	1.03571	1.46849	0.503865	6.75*10-6	6.75	4.59655	1.91524	0.343117
	h3	8	1.0048	1.4375	0.462768	6.75*10-6	6.75	4.69566	1.71189	0.321926
	h4	7.5	0.866938	1.40313	0.415176	6.75*10-6	6.75	4.81068	1.35158	0.295893
	h5	7	0.731488	1.38242	0.381602	6.75*10-6	6.75	4.88274	1.04868	0.276039
	h6	6.5	0.598229	1.36865	0.355321	6.75*10-6	6.75	4.93186	0.788443	0.259614
	h7	6	0.467865	1.35504	0.329301	6.75*10-6	6.75	4.98141	0.563534	0.24302
	h8	5.5	0.342341	1.34146	0.303344	6.75*10-6	6.75	5.03182	0.374194	0.226129
	h9	5	0.230102	1.32792	0.277422	6.75*10-6	6.75	5.08315	0.226338	0.208916
	h10	4.5	0.167507	1.31403	0.250894	6.75*10-6	6.75	5.13686	0.14674	0.190934
	h11	4	0.160535	1.30117	0.224891	6.75*10-6	6.75	5.18764	0.123783	0.172837
	L=11m(Height of floating tray from tank bottom))(AQ=0.136)
		h1(Height from monitorin to tank top)	average velocity（m/s）	average density（kg/m³）	average C	C3H8 coefficient of viscosity（kg/m*s）		Re(*10^6)	AC'(average volume fraction)
	h1	9	0.601213	1.31158	0.17012	6.75*10-6	6.75	1.05138	0.129707
	h2	8.5	0.713436	1.26959	0.0965254	6.75*10-6	6.75	1.1406	0.076029
	h3	8	0.753555	1.24835	0.0733254	6.75*10-6	6.75	1.11491	0.0587378
	h4	7.5	0.742912	1.22631	0.0485567	6.75*10-6	6.75	1.01227	0.0395958
	h5	7	0.739436	1.21781	0.0375376	6.75*10-6	6.75	0.933844	0.0308238
	h6	6.5	0.747483	1.21649	0.0343823	6.75*10-6	6.75	0.875631	0.0282634
	h7	6	0.767886	1.2157	0.0323287	6.75*10-6	6.75	0.829796	0.0265926
	h8	5.5	0.800399	1.21491	0.030276	6.75*10-6	6.75	0.792336	0.0249204
	h9	5	0.842074	1.21412	0.0282212	6.75*10-6	6.75	0.757315	0.0232442
	h10	4.5	0.89336	1.21299	0.0254333	6.75*10-6	6.75	0.722423	0.0209675
	h11	4	0.950853	1.21164	0.0222525	6.75*10-6	6.75	0.682721	0.0183656

## Sheet: L=14M
L=14m(Height of floating tray from tank top))(AQ=0.106)
	h1(Height from monitoring point to tank top)	average velocity（m/s）	average density（kg/m³）	average C	C3H8 coefficient of viscosity（kg/m*s）		Re(*10^6)	AC'(average volume fraction)
h1	9	0.728295	1.21311	0.0268073	6.75*10-6	6.75	1.178	0.022098
h2	8.5	0.760918	1.21131	0.022532	6.75*10-6	6.75	1.16067	0.0186013
h3	8	0.806786	1.20951	0.0182454	6.75*10-6	6.75	1.15652	0.015085
h4	7.5	0.861363	1.20767	0.0137876	6.75*10-6	6.75	1.15582	0.0114167
h5	7	0.910323	1.20621	0.0101722	6.75*10-6	6.75	1.1387	0.00843322
h6	6.5	0.95692	1.20496	0.00710341	6.75*10-6	6.75	1.11035	0.00589512
h7	6	0.999462	1.20436	0.00554096	6.75*10-6	6.75	1.06996	0.00460076
h8	5.5	1.0405	1.2041	0.00484624	6.75*10-6	6.75	1.02085	0.0040248
h9	5	1.08569	1.2038	0.00408363	6.75*10-6	6.75	0.968116	0.00339227
h10	4.5	1.1317	1.20352	0.00333621	6.75*10-6	6.75	0.908012	0.00277205
h11	4	1.1799	1.20323	0.00259275	6.75*10-6	6.75	0.841297	0.00215482
L=8m(Height of floating tray from tank bottom))(AQ=0.32)
	h1(Height from monitoring point to tank top)	average velocity（m/s）	average density（kg/m³）	average C	C3H8 coefficient of viscosity（kg/m*s）		Re(*10^6)	AC'(average volume fraction)
h1	9	0.272389	1.31638	0.255417	6.75*10-6	6.75	0.478088	0.194031
h2	8.5	0.296327	1.30373	0.231258	6.75*10-6	6.75	0.486489	0.177382
h3	8	0.314334	1.29253	0.207614	6.75*10-6	6.75	0.481525	0.160626
h4	7.5	0.346193	1.2828	0.186309	6.75*10-6	6.75	0.493439	0.145237
h5	7	0.390802	1.27344	0.165559	6.75*10-6	6.75	0.516095	0.130009
h6	6.5	0.448586	1.26429	0.145033	6.75*10-6	6.75	0.546138	0.114715
h7	6	0.510629	1.25526	0.124948	6.75*10-6	6.75	0.569753	0.0995395
h8	5.5	0.570807	1.2474	0.107152	6.75*10-6	6.75	0.580168	0.0859006
h9	5	0.629292	1.24043	0.0913869	6.75*10-6	6.75	0.578215	0.0736737
h10	4.5	0.68997	1.2326	0.0737418	6.75*10-6	6.75	0.566971	0.0598263
h11	4	0.742901	1.22477	0.0560333	6.75*10-6	6.75	0.539191	0.04575
L=14m(Height of floating tray from tank top))(AQ=0.533)
	h1(Height from monitoring point to tank top)	average velocity（m/s）	average density（kg/m³）	average C	C3H8 coefficient of viscosity（kg/m*s）		Re(*10^6)	AC'(average volume fraction)
h1	9	1.08261	1.44106	0.48452	6.75*10-6	6.75	2.08014	0.336225
h2	8.5	0.617239	1.43257	0.471161	6.75*10-6	6.75	1.11348	0.328892
h3	8	0.539998	1.42408	0.457802	6.75*10-6	6.75	0.911407	0.321472
h4	7.5	0.465507	1.4146	0.442248	6.75*10-6	6.75	0.731675	0.31263
h5	7	0.387799	1.40346	0.423127	6.75*10-6	6.75	0.56442	0.301487
h6	6.5	0.323128	1.39102	0.400837	6.75*10-6	6.75	0.43283	0.28816
h7	6	0.275288	1.37844	0.377253	6.75*10-6	6.75	0.337304	0.273682
h8	5.5	0.263138	1.36585	0.353149	6.75*10-6	6.75	0.292849	0.258556
h9	5	0.279	1.35326	0.329099	6.75*10-6	6.75	0.279674	0.24319
h10	4.5	0.319005	1.34082	0.30533	6.75*10-6	6.75	0.285153	0.227718
h11	4	0.371321	1.32828	0.281181	6.75*10-6	6.75	0.292278	0.211688
L=14m(Height of floating tray from tank top))(AQ=0.746)
	h1(Height from monitoring point to tank top)	average velocity（m/s）	average density（kg/m³）	average C	C3H8 coefficient of viscosity（kg/m*s）		Re(*10^6)	AC'(average volume fraction)
h1	9	0.540851	1.48478	0.552566	6.75*10-6	6.75	1.07073	0.372153
h2	8.5	0.460621	1.47994	0.545694	6.75*10-6	6.75	0.858423	0.368728
h3	8	0.383506	1.47509	0.538833	6.75*10-6	6.75	0.670469	0.365287
h4	7.5	0.314121	1.46997	0.531423	6.75*10-6	6.75	0.513053	0.36152
h5	7	0.24982	1.46453	0.523572	6.75*10-6	6.75	0.37942	0.357501
h6	6.5	0.19559	1.45905	0.515558	6.75*10-6	6.75	0.274805	0.353353
h7	6	0.157802	1.45346	0.507194	6.75*10-6	6.75	0.203875	0.348955
h8	5.5	0.138581	1.44795	0.498775	6.75*10-6	6.75	0.1635	0.34447
h9	5	0.148165	1.44249	0.490463	6.75*10-6	6.75	0.158317	0.340011
h10	4.5	0.177381	1.43717	0.482364	6.75*10-6	6.75	0.169952	0.335633
h11	4	0.21722	1.43131	0.473199	6.75*10-6	6.75	0.184242	0.330606
L=14m(Height of floating tray from tank top))(AQ=1.599)
	h1(Height from monitoring point to tank top)	average velocity（m/s）	average density（kg/m³）	average C	C3H8 coefficient of viscosity（kg/m*s）		Re(*10^6)	AC'(average volume fraction)
h1	9	0.545615	1.57257	0.683418	6.75*10-6	6.75	1.14402	0.434588
h2	8.5	0.488022	1.57084	0.681509	6.75*10-6	6.75	0.965356	0.433849
h3	8	0.432411	1.56904	0.679435	6.75*10-6	6.75	0.804115	0.433025
h4	7.5	0.375804	1.56698	0.677018	6.75*10-6	6.75	0.654306	0.432054
h5	7	0.316531	1.56499	0.674661	6.75*10-6	6.75	0.513716	0.431095
h6	6.5	0.263819	1.56284	0.672051	6.75*10-6	6.75	0.397036	0.43002
h7	6	0.221339	1.5602	0.668861	6.75*10-6	6.75	0.306962	0.428703
h8	5.5	0.191931	1.55758	0.665893	6.75*10-6	6.75	0.243587	0.427518
h9	5	0.180573	1.55497	0.662939	6.75*10-6	6.75	0.207989	0.426336
h10	4.5	0.195708	1.55242	0.66007	6.75*10-6	6.75	0.202547	0.425188
h11	4	0.230205	1.54922	0.656142	6.75*10-6	6.75	0.211341	0.42353
L=14m(Height of floating tray from tank top))(AQ=3.732)
	h1(Height from monitoring point to tank top)	average velocity（m/s）	average density（kg/m³）	average C	C3H8 coefficient of viscosity（kg/m*s）		Re(*10^6)	AC'(average volume fraction)
h1	9	0.528922	1.6011	0.732906	6.75*10-6	6.75	1.12914	0.457752
h2	8.5	0.484392	1.59959	0.731565	6.75*10-6	6.75	0.975709	0.457346
h3	8	0.443338	1.59832	0.730557	6.75*10-6	6.75	0.839818	0.457078
h4	7.5	0.400718	1.59679	0.729209	6.75*10-6	6.75	0.71096	0.456671
h5	7	0.354517	1.59504	0.726789	6.75*10-6	6.75	0.586413	0.455655
h6	6.5	0.311721	1.59302	0.723836	6.75*10-6	6.75	0.478187	0.454378
h7	6	0.276066	1.59057	0.720363	6.75*10-6	6.75	0.390313	0.452897
h8	5.5	0.246803	1.58836	0.71731	6.75*10-6	6.75	0.319417	0.451604
h9	5	0.225794	1.58619	0.714308	6.75*10-6	6.75	0.265298	0.450329
h10	4.5	0.213809	1.58409	0.711394	6.75*10-6	6.75	0.225795	0.449086
h11	4	0.211703	1.58119	0.707211	6.75*10-6	6.75	0.198366	0.447264
L=14m(Height of floating tray from tank top))(AQ=6.398)
	h1(Height from monitoring point to tank top)	average velocity（m/s）	average density（kg/m³）	average C	C3H8 coefficient of viscosity（kg/m*s）		Re(*10^6)	AC'(average volume fraction)
h1	11	0.913716	1.61985	0.751443	6.75*10-6	6.75	2.22	0.463895
h2	10.5	0.758523	1.6072	0.740253	6.75*10-6	6.75	1.87	0.460585
h3	10	0.618271	1.60588	0.73921	6.75*10-6	6.75	1.56	0.460316
h4	9.5	0.57174	1.60461	0.738246	6.75*10-6	6.75	1.3	0.460077
h5	9	0.525682	1.60329	0.737201	6.75*10-6	6.75	1.07	0.459806
h6	8.5	0.481155	1.6019	0.736055	6.75*10-6	6.75	0.86	0.459487
h7	8	0.440441	1.60053	0.734859	6.75*10-6	6.75	0.67	0.459133
h8	7.5	0.39844	1.59891	0.733326	6.75*10-6	6.75	0.51	0.458642
h9	7	0.352647	1.59722	0.731037	6.75*10-6	6.75	0.38	0.457692
h10	6.5	0.309998	1.59532	0.728285	6.75*10-6	6.75	0.27	0.456515
h11	6	0.276101	1.59295	0.724966	6.75*10-6	6.75	0.2	0.45511
h12	5.5	0.249251	1.59079	0.721963	6.75*10-6	6.75	0.16	0.453841
h13	5	0.230134	1.58867	0.719017	6.75*10-6	6.75	0.16	0.452592
h14	4.5	0.21952	1.58661	0.71615	6.75*10-6	6.75	0.17	0.451372
h15	4	0.219053	1.58376	0.712016	6.75*10-6	6.75	0.18	0.449574

## Sheet: the fitting of Re、AQ and C
		L=6m						L=11m							L=16m
		Re	AQ	C				Re	AQ	C					Re	AQ	C
h		0.829983	0.093	0.000399925		h		0.68272	0.136	0.01837			h		0.343663	0.249	0.0934287
		0.942144	0.093	0.00213475				0.75732	0.136	0.02324					0.37916	0.249	0.0961653
		1.0217	0.093	0.00485376				0.8298	0.136	0.02659					0.374111	0.249	0.0222894
		1.07563	0.093	0.00856077				0.93384	0.136	0.03082					0.374107	0.249	0.0414987
		1.15267	0.093	0.0122531				1.11491	0.136	0.05874					0.241671	0.746	0.299552
		1.17172	0.093	0.0196235				0.12378	0.407	0.17284					0.264018	0.746	0.306376
		0.539191	0.28	0.04575				0.22634	0.407	0.20892					0.26272	0.746	0.242957
		0.578215	0.28	0.0736737				0.56353	0.407	0.24302					0.260874	0.746	0.263892
		0.569753	0.28	0.0995395				1.04868	0.407	0.27604					0.246874	1.244	0.372153
		0.516095	0.28	0.130009				1.71189	0.407	0.32193					0.33788	1.244	0.376928
		0.481525	0.28	0.160626				0.19938	0.679	0.30499					0.417832	1.244	0.316889
		0.478088	0.28	0.194031				0.43553	0.679	0.3238					0.19633	1.244	0.331562
		0.386407	0.467	0.153676				0.80479	0.679	0.33828					0.188065	1.742	0.380527
		0.399105	0.467	0.192329				1.29639	0.679	0.35247					0.207787	1.742	0.384591
		0.389125	0.467	0.228523				1.93006	0.679	0.33173					0.206076	1.742	0.324541
		0.372596	0.467	0.261908				0.15868	0.95	0.37695					0.204423	1.742	0.337161
		0.469595	0.467	0.292751				0.15868	0.95	0.37695					0.203331	3.732	0.379044
		0.711768	0.467	0.314001				0.72578	0.95	0.38584					0.223962	3.732	0.384115
		0.316023	0.653	0.273437				1.14664	0.95	0.38916					0.221147	3.732	0.325234
		0.334722	0.653	0.294738				1.68791	0.95	0.37297					0.218306	3.732	0.33765
		0.343538	0.653	0.315222				0.24638	2.036	0.42852					0.212872	8.708	0.386126
		0.344696	0.653	0.332926				0.37745	2.036	0.43334					0.234554	8.708	0.391766
		0.40229	0.653	0.34943				0.62515	2.036	0.43628					0.231747	8.708	0.334803
		0.606541	0.653	0.360279				0.97157	2.036	0.43919					0.228467	8.708	0.346475
		0.341399	1.4	0.423107				1.41372	2.036	0.44898					0.226932	14.928	0.388333
		0.331907	1.4	0.426662				0.26314	4.75	0.42199					0.250348	14.928	0.394241
		0.311225	1.4	0.430461				0.37727	4.75	0.42367					0.247766	14.928	0.337838
		0.337407	1.4	0.434146				0.61083	4.75	0.42697					0.244809	14.928	0.349144
		0.473336	1.4	0.43757				0.93579	4.75	0.43025
		0.719133	1.4	0.439572				1.35223	4.75	0.44175
		0.289497	3.266	0.44005				0.20475	8.143	0.559
		0.304956	3.266	0.443329				0.40491	8.143	0.57
		0.324985	3.266	0.446728				0.72398	8.143	0.578
		0.405725	3.266	0.449938				1.14402	8.143	0.586
		0.564115	3.266	0.452885				1.68383	8.143	0.622
		0.816374	3.266	0.454424
		1.22	5.6	0.457
		0.86	5.6	0.454
		0.59	5.6	0.454
		0.43	5.6	0.451
		0.34	5.6	0.448
		0.31	5.6	0.444
